# Supplementary material for: RapID Cell Counter: Semi-Automated and Mid-Throughput Estimation of Cell Density within Diverse Cortical Layers
Source: eNeuro. 2021 Nov 30;8(6):ENEURO.0185-21.2021. doi: 10.1523/ENEURO.0185-21.2021 (PMC8638678; doi:10.1523/ENEURO.0185-21.2021)
Supplement: Extended Data 1 — RapID executable files and code. The following files are included in the Extended Data, which can be found at https://github.com/sanchestm/RapID-cell-counter: mainQT5.py: executable file to run Qt5 version of the RapIDbycells2v2.ui: auxiliary file for the GUI elements of the RapIDLICENSE: RapID GNU general public license v3README.md: overview of files and installation guideexample_images: folder of immunofluorescence example images for GFP/RFP and OFPexperimental: folder of test versions of software for future updatesscreenshots: images for README.md fileRapID_HowTo.pdf: screenshot of github installation guide (also see README.md) Download Extended Data 1, ZIP file. [file enu-eN-OTM-0185-21-s10.zip]

Archive with 82 entries (71 files):
- RapID-cell-counter-master/
- RapID-cell-counter-master/bycells2v2.ui
- __MACOSX/
- __MACOSX/RapID-cell-counter-master/
- __MACOSX/RapID-cell-counter-master/._bycells2v2.ui
- RapID-cell-counter-master/example_images/
- RapID-cell-counter-master/example_images/artificial GFP example.tif
- __MACOSX/RapID-cell-counter-master/example_images/
- __MACOSX/RapID-cell-counter-master/example_images/._artificial GFP example.tif
- RapID-cell-counter-master/example_images/GFP example mouse.tif
- __MACOSX/RapID-cell-counter-master/example_images/._GFP example mouse.tif
- RapID-cell-counter-master/example_images/Large image OFP example mouse.jpg
- __MACOSX/RapID-cell-counter-master/example_images/._Large image OFP example mouse.jpg
- RapID-cell-counter-master/example_images/OFP example mouse.jpg
- __MACOSX/RapID-cell-counter-master/example_images/._OFP example mouse.jpg
- RapID-cell-counter-master/example_images/RFP example mouse.tif
- __MACOSX/RapID-cell-counter-master/example_images/._RFP example mouse.tif
- __MACOSX/RapID-cell-counter-master/._example_images
- RapID-cell-counter-master/experimental/
- RapID-cell-counter-master/experimental/.ipynb_checkpoints/
- RapID-cell-counter-master/experimental/.ipynb_checkpoints/7383 Rbx2 Control 2-Extended Depth of Focus-13_cropped-checkpoint.jpg
- __MACOSX/RapID-cell-counter-master/experimental/
- __MACOSX/RapID-cell-counter-master/experimental/.ipynb_checkpoints/
- __MACOSX/RapID-cell-counter-master/experimental/.ipynb_checkpoints/._7383 Rbx2 Control 2-Extended Depth of Focus-13_cropped-checkpoint.jpg
- RapID-cell-counter-master/experimental/.ipynb_checkpoints/README-checkpoint.md
- __MACOSX/RapID-cell-counter-master/experimental/.ipynb_checkpoints/._README-checkpoint.md
- RapID-cell-counter-master/experimental/.ipynb_checkpoints/Untitled-checkpoint.ipynb
- __MACOSX/RapID-cell-counter-master/experimental/.ipynb_checkpoints/._Untitled-checkpoint.ipynb
- RapID-cell-counter-master/experimental/.ipynb_checkpoints/Untitled1-checkpoint.ipynb
- __MACOSX/RapID-cell-counter-master/experimental/.ipynb_checkpoints/._Untitled1-checkpoint.ipynb
- __MACOSX/RapID-cell-counter-master/experimental/._.ipynb_checkpoints
- RapID-cell-counter-master/experimental/7383 Rbx2 Control 2-Extended Depth of Focus-13_cropped.jpg_count.csv
- __MACOSX/RapID-cell-counter-master/experimental/._7383 Rbx2 Control 2-Extended Depth of Focus-13_cropped.jpg_count.csv
- RapID-cell-counter-master/experimental/bycells2.ui
- __MACOSX/RapID-cell-counter-master/experimental/._bycells2.ui
- RapID-cell-counter-master/experimental/bycells_classwindow.ui
- __MACOSX/RapID-cell-counter-master/experimental/._bycells_classwindow.ui
- RapID-cell-counter-master/experimental/IUE E14-P0 ARIHGAPIIB 2-1.tif (RGB).tif
- __MACOSX/RapID-cell-counter-master/experimental/._IUE E14-P0 ARIHGAPIIB 2-1.tif (RGB).tif
- RapID-cell-counter-master/experimental/IUE E14-P0 ARIHGAPIIB 2-2.tif (RGB).tif_count.csv
- __MACOSX/RapID-cell-counter-master/experimental/._IUE E14-P0 ARIHGAPIIB 2-2.tif (RGB).tif_count.csv
- RapID-cell-counter-master/experimental/IUE E14-P0 ARIHGAPIIB 2-3.tif (RGB).tif
- __MACOSX/RapID-cell-counter-master/experimental/._IUE E14-P0 ARIHGAPIIB 2-3.tif (RGB).tif
- RapID-cell-counter-master/experimental/IUE E14-P0 ARIHGAPIIB 2-3.tif (RGB).tif_count.csv
- __MACOSX/RapID-cell-counter-master/experimental/._IUE E14-P0 ARIHGAPIIB 2-3.tif (RGB).tif_count.csv
- RapID-cell-counter-master/experimental/main.py
- __MACOSX/RapID-cell-counter-master/experimental/._main.py
- RapID-cell-counter-master/experimental/mainQT54pyinstaller.py
- __MACOSX/RapID-cell-counter-master/experimental/._mainQT54pyinstaller.py
- RapID-cell-counter-master/experimental/mainQT54pyinstaller.spec
- __MACOSX/RapID-cell-counter-master/experimental/._mainQT54pyinstaller.spec
- RapID-cell-counter-master/experimental/Untitled.ipynb
- __MACOSX/RapID-cell-counter-master/experimental/._Untitled.ipynb
- RapID-cell-counter-master/experimental/Untitled1.ipynb
- __MACOSX/RapID-cell-counter-master/experimental/._Untitled1.ipynb
- __MACOSX/RapID-cell-counter-master/._experimental
- RapID-cell-counter-master/LICENSE
- __MACOSX/RapID-cell-counter-master/._LICENSE
- RapID-cell-counter-master/mainQT5.py
- __MACOSX/RapID-cell-counter-master/._mainQT5.py
- RapID-cell-counter-master/RapID_HowTo.pdf
- __MACOSX/RapID-cell-counter-master/._RapID_HowTo.pdf
- RapID-cell-counter-master/README.md
- __MACOSX/RapID-cell-counter-master/._README.md
- RapID-cell-counter-master/screenshots/
- RapID-cell-counter-master/screenshots/activating_conda_environment.png
- __MACOSX/RapID-cell-counter-master/screenshots/
- __MACOSX/RapID-cell-counter-master/screenshots/._activating_conda_environment.png
- RapID-cell-counter-master/screenshots/create_env2.png
- __MACOSX/RapID-cell-counter-master/screenshots/._create_env2.png
- RapID-cell-counter-master/screenshots/creating_conda_environment.png
- __MACOSX/RapID-cell-counter-master/screenshots/._creating_conda_environment.png
- RapID-cell-counter-master/screenshots/navigator.png
- __MACOSX/RapID-cell-counter-master/screenshots/._navigator.png
- RapID-cell-counter-master/screenshots/opening_folder.png
- __MACOSX/RapID-cell-counter-master/screenshots/._opening_folder.png
- RapID-cell-counter-master/screenshots/rerun.png
- __MACOSX/RapID-cell-counter-master/screenshots/._rerun.png
- RapID-cell-counter-master/screenshots/running_program.png
- __MACOSX/RapID-cell-counter-master/screenshots/._running_program.png
- __MACOSX/RapID-cell-counter-master/._screenshots
- __MACOSX/._RapID-cell-counter-master
