# Supplementary material for: RapID Cell Counter: Semi-Automated and Mid-Throughput Estimation of Cell Density within Diverse Cortical Layers
Source: eNeuro. 2021 Nov 30;8(6):ENEURO.0185-21.2021. doi: 10.1523/ENEURO.0185-21.2021 (PMC8638678; doi:10.1523/ENEURO.0185-21.2021)
Supplement: Extended Data 1 — RapID executable files and code. The following files are included in the Extended Data, which can be found at https://github.com/sanchestm/RapID-cell-counter: mainQT5.py: executable file to run Qt5 version of the RapIDbycells2v2.ui: auxiliary file for the GUI elements of the RapIDLICENSE: RapID GNU general public license v3README.md: overview of files and installation guideexample_images: folder of immunofluorescence example images for GFP/RFP and OFPexperimental: folder of test versions of software for future updatesscreenshots: images for README.md fileRapID_HowTo.pdf: screenshot of github installation guide (also see README.md) Download Extended Data 1, ZIP file. [file enu-eN-OTM-0185-21-s10.zip › RapID-cell-counter-master/bycells2v2.ui]

<?xml version="1.0" encoding="UTF-8"?>
<ui version="4.0">
 <class>MainWindow</class>
 <widget class="QMainWindow" name="MainWindow">
  <property name="geometry">
   <rect>
    <x>0</x>
    <y>0</y>
    <width>994</width>
    <height>726</height>
   </rect>
  </property>
  <property name="minimumSize">
   <size>
    <width>0</width>
    <height>0</height>
   </size>
  </property>
  <property name="windowTitle">
   <string>RapID cell counter</string>
  </property>
  <property name="windowIcon">
   <iconset>
    <normaloff>../../../.designer/backup/SRGAP2A_E14.5-E18.5_3-2.png</normaloff>../../../.designer/backup/SRGAP2A_E14.5-E18.5_3-2.png</iconset>
  </property>
  <property name="windowOpacity">
   <double>1.000000000000000</double>
  </property>
  <property name="tabShape">
   <enum>QTabWidget::Rounded</enum>
  </property>
  <widget class="QWidget" name="centralwidget">
   <layout class="QHBoxLayout" name="horizontalLayout_7">
    <item>
     <widget class="QWidget" name="widget" native="true"/>
    </item>
    <item>
     <widget class="QSplitter" name="splitter">
      <property name="orientation">
       <enum>Qt::Horizontal</enum>
      </property>
      <widget class="QWidget" name="layoutWidget">
       <layout class="QVBoxLayout" name="mplvl">
        <property name="sizeConstraint">
         <enum>QLayout::SetMinAndMaxSize</enum>
        </property>
        <property name="leftMargin">
         <number>0</number>
        </property>
       </layout>
      </widget>
      <widget class="QWidget" name="layoutWidget">
       <layout class="QVBoxLayout" name="verticalLayout">
        <item>
         <layout class="QHBoxLayout" name="horizontalLayout">
          <item>
           <widget class="QLabel" name="label_11">
            <property name="text">
             <string>Open image</string>
            </property>
           </widget>
          </item>
          <item>
           <widget class="QToolButton" name="imageviewbutton">
            <property name="text">
             <string>...</string>
            </property>
           </widget>
          </item>
         </layout>
        </item>
        <item>
         <layout class="QHBoxLayout" name="horizontalLayout_2">
          <item>
           <widget class="QLabel" name="label_2">
            <property name="text">
             <string>Fluorescent marker: </string>
            </property>
           </widget>
          </item>
          <item>
           <widget class="QComboBox" name="fMarker">
            <item>
             <property name="text">
              <string>RFP</string>
             </property>
            </item>
            <item>
             <property name="text">
              <string>GFP</string>
             </property>
            </item>
            <item>
             <property name="text">
              <string>GFP or RFP</string>
             </property>
            </item>
            <item>
             <property name="text">
              <string>GFP and RFP</string>
             </property>
            </item>
            <item>
             <property name="text">
              <string>Orange</string>
             </property>
            </item>
           </widget>
          </item>
         </layout>
        </item>
        <item>
         <layout class="QHBoxLayout" name="horizontalLayout_3">
          <item>
           <widget class="QLabel" name="label_3">
            <property name="text">
             <string>Max sigma</string>
            </property>
           </widget>
          </item>
          <item>
           <widget class="QSpinBox" name="maxSigSpin">
            <property name="value">
             <number>10</number>
            </property>
           </widget>
          </item>
          <item>
           <widget class="QLabel" name="label_4">
            <property name="text">
             <string>Min sigma</string>
            </property>
           </widget>
          </item>
          <item>
           <widget class="QSpinBox" name="minSigSpin">
            <property name="value">
             <number>2</number>
            </property>
           </widget>
          </item>
          <item>
           <widget class="QLabel" name="label_6">
            <property name="text">
             <string>Overlap</string>
            </property>
           </widget>
          </item>
          <item>
           <widget class="QDoubleSpinBox" name="log_overlap">
            <property name="maximum">
             <double>1.000000000000000</double>
            </property>
            <property name="singleStep">
             <double>0.050000000000000</double>
            </property>
            <property name="value">
             <double>0.500000000000000</double>
            </property>
           </widget>
          </item>
          <item>
           <widget class="QLabel" name="label_7">
            <property name="text">
             <string>Threshold</string>
            </property>
           </widget>
          </item>
          <item>
           <widget class="QDoubleSpinBox" name="thresholdSpin">
            <property name="singleStep">
             <double>0.100000000000000</double>
            </property>
            <property name="value">
             <double>0.100000000000000</double>
            </property>
           </widget>
          </item>
         </layout>
        </item>
        <item>
         <layout class="QHBoxLayout" name="horizontalLayout_8">
          <property name="topMargin">
           <number>0</number>
          </property>
          <item>
           <widget class="QRadioButton" name="cellIndexradio">
            <property name="text">
             <string>index marked cells</string>
            </property>
            <property name="checked">
             <bool>true</bool>
            </property>
           </widget>
          </item>
          <item>
           <widget class="QLabel" name="label_9">
            <property name="text">
             <string>Increase cell marking radius</string>
            </property>
           </widget>
          </item>
          <item>
           <widget class="QSpinBox" name="cellMarkerSize">
            <property name="minimum">
             <number>-24</number>
            </property>
            <property name="maximum">
             <number>50</number>
            </property>
           </widget>
          </item>
         </layout>
        </item>
        <item>
         <widget class="QPushButton" name="FindCells">
          <property name="text">
           <string>Auto find cells</string>
          </property>
         </widget>
        </item>
        <item>
         <layout class="QHBoxLayout" name="horizontalLayout_4">
          <item>
           <widget class="QLabel" name="label_5">
            <property name="font">
             <font>
              <pointsize>9</pointsize>
              <weight>75</weight>
              <italic>true</italic>
              <bold>true</bold>
             </font>
            </property>
            <property name="text">
             <string>nº marked fluorescent cells </string>
            </property>
           </widget>
          </item>
          <item>
           <spacer name="horizontalSpacer">
            <property name="orientation">
             <enum>Qt::Horizontal</enum>
            </property>
            <property name="sizeType">
             <enum>QSizePolicy::Expanding</enum>
            </property>
            <property name="sizeHint" stdset="0">
             <size>
              <width>35</width>
              <height>30</height>
             </size>
            </property>
           </spacer>
          </item>
          <item>
           <widget class="QLabel" name="nMarkedCells">
            <property name="frameShape">
             <enum>QFrame::StyledPanel</enum>
            </property>
            <property name="text">
             <string>   0</string>
            </property>
           </widget>
          </item>
         </layout>
        </item>
        <item>
         <layout class="QHBoxLayout" name="horizontalLayout_5">
          <item>
           <widget class="QLabel" name="label">
            <property name="text">
             <string>What the right click does:</string>
            </property>
           </widget>
          </item>
          <item>
           <widget class="QComboBox" name="rClicktype">
            <item>
             <property name="text">
              <string>Add cell</string>
             </property>
            </item>
            <item>
             <property name="text">
              <string>Remove cell</string>
             </property>
            </item>
            <item>
             <property name="text">
              <string>Add Top Right box corner</string>
             </property>
            </item>
            <item>
             <property name="text">
              <string>Add Top Left box corner</string>
             </property>
            </item>
            <item>
             <property name="text">
              <string>Add Bottom Left box corner</string>
             </property>
            </item>
            <item>
             <property name="text">
              <string>Add Bottom Right box corner</string>
             </property>
            </item>
           </widget>
          </item>
         </layout>
        </item>
        <item>
         <layout class="QHBoxLayout" name="horizontalLayout_6">
          <item>
           <widget class="QLabel" name="label_10">
            <property name="text">
             <string>Number of layers:</string>
            </property>
           </widget>
          </item>
          <item>
           <widget class="QSpinBox" name="numLayers">
            <property name="minimum">
             <number>1</number>
            </property>
            <property name="value">
             <number>8</number>
            </property>
           </widget>
          </item>
         </layout>
        </item>
        <item>
         <widget class="QLabel" name="label_8">
          <property name="text">
           <string>Number of cells per layer</string>
          </property>
         </widget>
        </item>
        <item>
         <layout class="QGridLayout" name="layout">
          <property name="topMargin">
           <number>0</number>
          </property>
          <item row="0" column="0">
           <widget class="QTableWidget" name="table">
            <attribute name="horizontalHeaderStretchLastSection">
             <bool>true</bool>
            </attribute>
            <attribute name="verticalHeaderVisible">
             <bool>false</bool>
            </attribute>
            <attribute name="verticalHeaderHighlightSections">
             <bool>true</bool>
            </attribute>
           </widget>
          </item>
         </layout>
        </item>
        <item>
         <widget class="QPushButton" name="AddClassified">
          <property name="font">
           <font>
            <pointsize>9</pointsize>
            <weight>75</weight>
            <italic>true</italic>
            <bold>true</bold>
           </font>
          </property>
          <property name="text">
           <string>Save table</string>
          </property>
         </widget>
        </item>
       </layout>
      </widget>
     </widget>
    </item>
   </layout>
  </widget>
  <widget class="QMenuBar" name="menubar">
   <property name="geometry">
    <rect>
     <x>0</x>
     <y>0</y>
     <width>994</width>
     <height>21</height>
    </rect>
   </property>
   <widget class="QMenu" name="menuHelp">
    <property name="title">
     <string>help</string>
    </property>
    <addaction name="actionHow_to_run"/>
   </widget>
   <widget class="QMenu" name="menuhttps_github_com_sanchestm_RapID_cell_counter">
    <property name="title">
     <string>github.com/sanchestm/RapID-cell-counter</string>
    </property>
   </widget>
   <addaction name="menuHelp"/>
   <addaction name="menuhttps_github_com_sanchestm_RapID_cell_counter"/>
  </widget>
  <widget class="QStatusBar" name="statusbar"/>
  <action name="actionHow_to_run">
   <property name="text">
    <string>how to run</string>
   </property>
  </action>
 </widget>
 <resources/>
 <connections/>
</ui>
