# Supplementary material for: RapID Cell Counter: Semi-Automated and Mid-Throughput Estimation of Cell Density within Diverse Cortical Layers
Source: eNeuro. 2021 Nov 30;8(6):ENEURO.0185-21.2021. doi: 10.1523/ENEURO.0185-21.2021 (PMC8638678; doi:10.1523/ENEURO.0185-21.2021)
Supplement: Extended Data 1 — RapID executable files and code. The following files are included in the Extended Data, which can be found at https://github.com/sanchestm/RapID-cell-counter: mainQT5.py: executable file to run Qt5 version of the RapIDbycells2v2.ui: auxiliary file for the GUI elements of the RapIDLICENSE: RapID GNU general public license v3README.md: overview of files and installation guideexample_images: folder of immunofluorescence example images for GFP/RFP and OFPexperimental: folder of test versions of software for future updatesscreenshots: images for README.md fileRapID_HowTo.pdf: screenshot of github installation guide (also see README.md) Download Extended Data 1, ZIP file. [file enu-eN-OTM-0185-21-s10.zip › RapID-cell-counter-master/experimental/7383 Rbx2 Control 2-Extended Depth of Focus-13_cropped.jpg_count.csv]

layers	Fluorescent cells	Area	DAPI cell count	Transfection efficiency
1	91	0.18	759	0.1198
2	195	0.16	586	0.3327
3	23	0.15	513	0.0448
4	4	0.13	370	0.0108
5	22	0.11	236	0.0932
6	9	0.09	249	0.0361
7	7	0.08	227	0.0308
8	10	0.06	181	0.0552
Total selected reg	361	1	3121	0.1156680551105415
Total image	370	2.42	6804	0.05437977
