# Supplementary material for: RapID Cell Counter: Semi-Automated and Mid-Throughput Estimation of Cell Density within Diverse Cortical Layers
Source: eNeuro. 2021 Nov 30;8(6):ENEURO.0185-21.2021. doi: 10.1523/ENEURO.0185-21.2021 (PMC8638678; doi:10.1523/ENEURO.0185-21.2021)
Supplement: Extended Data 1 — RapID executable files and code. The following files are included in the Extended Data, which can be found at https://github.com/sanchestm/RapID-cell-counter: mainQT5.py: executable file to run Qt5 version of the RapIDbycells2v2.ui: auxiliary file for the GUI elements of the RapIDLICENSE: RapID GNU general public license v3README.md: overview of files and installation guideexample_images: folder of immunofluorescence example images for GFP/RFP and OFPexperimental: folder of test versions of software for future updatesscreenshots: images for README.md fileRapID_HowTo.pdf: screenshot of github installation guide (also see README.md) Download Extended Data 1, ZIP file. [file enu-eN-OTM-0185-21-s10.zip › RapID-cell-counter-master/experimental/bycells_classwindow.ui]

<?xml version="1.0" encoding="UTF-8"?>
<ui version="4.0">
 <class>manualclassifier</class>
 <widget class="QDialog" name="manualclassifier">
  <property name="geometry">
   <rect>
    <x>0</x>
    <y>0</y>
    <width>621</width>
    <height>394</height>
   </rect>
  </property>
  <property name="windowTitle">
   <string>Manual classifier</string>
  </property>
  <property name="windowIcon">
   <iconset>
    <normaloff>mitoticindex.png</normaloff>mitoticindex.png</iconset>
  </property>
  <widget class="QWidget" name="horizontalLayoutWidget">
   <property name="geometry">
    <rect>
     <x>0</x>
     <y>330</y>
     <width>478</width>
     <height>51</height>
    </rect>
   </property>
   <layout class="QHBoxLayout" name="horizontalLayout">
    <item>
     <widget class="QPushButton" name="interfasebutton">
      <property name="enabled">
       <bool>true</bool>
      </property>
      <property name="text">
       <string>interfase</string>
      </property>
     </widget>
    </item>
    <item>
     <widget class="QPushButton" name="mitosebutton">
      <property name="text">
       <string>mitose </string>
      </property>
      <property name="autoDefault">
       <bool>true</bool>
      </property>
      <property name="default">
       <bool>false</bool>
      </property>
      <property name="flat">
       <bool>false</bool>
      </property>
     </widget>
    </item>
    <item>
     <widget class="QPushButton" name="notcell">
      <property name="text">
       <string>not a cell</string>
      </property>
     </widget>
    </item>
    <item>
     <widget class="QPushButton" name="unknownButton">
      <property name="text">
       <string>unknown</string>
      </property>
     </widget>
    </item>
    <item>
     <widget class="QPushButton" name="unclassifiableButton">
      <property name="text">
       <string>unclassifiable</string>
      </property>
     </widget>
    </item>
   </layout>
  </widget>
  <widget class="QPushButton" name="saveclose">
   <property name="geometry">
    <rect>
     <x>490</x>
     <y>330</y>
     <width>131</width>
     <height>51</height>
    </rect>
   </property>
   <property name="autoFillBackground">
    <bool>false</bool>
   </property>
   <property name="text">
    <string>save and close</string>
   </property>
   <property name="checkable">
    <bool>false</bool>
   </property>
   <property name="autoDefault">
    <bool>false</bool>
   </property>
   <property name="default">
    <bool>true</bool>
   </property>
  </widget>
  <widget class="QLabel" name="cellimg">
   <property name="geometry">
    <rect>
     <x>10</x>
     <y>20</y>
     <width>261</width>
     <height>261</height>
    </rect>
   </property>
   <property name="frameShape">
    <enum>QFrame::StyledPanel</enum>
   </property>
   <property name="text">
    <string/>
   </property>
  </widget>
  <widget class="QLabel" name="numcell">
   <property name="geometry">
    <rect>
     <x>50</x>
     <y>300</y>
     <width>111</width>
     <height>20</height>
    </rect>
   </property>
   <property name="text">
    <string>cell number</string>
   </property>
  </widget>
  <widget class="QLabel" name="basecells">
   <property name="geometry">
    <rect>
     <x>290</x>
     <y>20</y>
     <width>321</width>
     <height>261</height>
    </rect>
   </property>
   <property name="frameShape">
    <enum>QFrame::NoFrame</enum>
   </property>
   <property name="text">
    <string/>
   </property>
  </widget>
 </widget>
 <resources/>
 <connections/>
</ui>
