# Supplementary material for: RapID Cell Counter: Semi-Automated and Mid-Throughput Estimation of Cell Density within Diverse Cortical Layers
Source: eNeuro. 2021 Nov 30;8(6):ENEURO.0185-21.2021. doi: 10.1523/ENEURO.0185-21.2021 (PMC8638678; doi:10.1523/ENEURO.0185-21.2021)
Supplement: Extended Data 1 — RapID executable files and code. The following files are included in the Extended Data, which can be found at https://github.com/sanchestm/RapID-cell-counter: mainQT5.py: executable file to run Qt5 version of the RapIDbycells2v2.ui: auxiliary file for the GUI elements of the RapIDLICENSE: RapID GNU general public license v3README.md: overview of files and installation guideexample_images: folder of immunofluorescence example images for GFP/RFP and OFPexperimental: folder of test versions of software for future updatesscreenshots: images for README.md fileRapID_HowTo.pdf: screenshot of github installation guide (also see README.md) Download Extended Data 1, ZIP file. [file enu-eN-OTM-0185-21-s10.zip › RapID-cell-counter-master/experimental/IUE E14-P0 ARIHGAPIIB 2-2.tif (RGB).tif_count.csv]

layers	Fluorescent cells	Area	Density	DAPI cell count	Transfection efficiency
1	5	0.10	49.067	156	0.0320
2	21	0.10	193.54	183	0.1147
3	25	0.11	217.20	249	0.1004
4	11	0.12	90.386	328	0.0335
5	13	0.12	101.32	424	0.0306
6	10	0.13	74.129	420	0.0238
7	25	0.14	176.67	320	0.0781
8	71	0.14	479.41	342	0.2076
Total selected reg	181	1	181	2422	0.07473162675474815
Total image	255	2.23	114.34	4292	0.05941286
