# Supplementary material for: RapID Cell Counter: Semi-Automated and Mid-Throughput Estimation of Cell Density within Diverse Cortical Layers
Source: eNeuro. 2021 Nov 30;8(6):ENEURO.0185-21.2021. doi: 10.1523/ENEURO.0185-21.2021 (PMC8638678; doi:10.1523/ENEURO.0185-21.2021)
Supplement: Extended Data 1 — RapID executable files and code. The following files are included in the Extended Data, which can be found at https://github.com/sanchestm/RapID-cell-counter: mainQT5.py: executable file to run Qt5 version of the RapIDbycells2v2.ui: auxiliary file for the GUI elements of the RapIDLICENSE: RapID GNU general public license v3README.md: overview of files and installation guideexample_images: folder of immunofluorescence example images for GFP/RFP and OFPexperimental: folder of test versions of software for future updatesscreenshots: images for README.md fileRapID_HowTo.pdf: screenshot of github installation guide (also see README.md) Download Extended Data 1, ZIP file. [file enu-eN-OTM-0185-21-s10.zip › RapID-cell-counter-master/experimental/mainQT54pyinstaller.py]

#!/usr/bin/python3
import matplotlib
matplotlib.use("Qt5Agg", force = True)
from matplotlib.pyplot import *
from skimage.exposure import adjust_gamma
from skimage.color import rgb2gray
import PIL.ImageOps
from shapely.geometry import Point
from shapely.geometry.polygon import Polygon
style.use('ggplot')
from sys import argv
import pickle
import glob
from PyQt5 import QtCore, QtGui, uic, QtWidgets
#from PyQt4.QtCore import *
#from PyQt4.QtGui import *
from ast import literal_eval as make_tuple
import re
from matplotlib.figure import Figure
from matplotlib.backends.backend_qt5agg import (
    FigureCanvasQTAgg as FigureCanvas,
    NavigationToolbar2QT as NavigationToolbar)
from skimage.feature import blob_dog, blob_log
from skimage import io
from math import sqrt
from collections import Counter
from skimage import exposure
from skimage import transform
from numpy import array, transpose, vstack, hstack
from numpy import sum, angle, nan_to_num
from pandas import DataFrame, read_csv, concat
from skimage.feature import corner_harris, corner_subpix, corner_peaks
from skimage.transform import warp, AffineTransform
from matplotlib.lines import Line2D
import matplotlib
import imageio
#matplotlib.style.use('ggplot')
#mpl.rcParams[''] = 2


form_class = uic.loadUiType(r"C:\Users\thiag\Documents\GitHub\RapID-cell-counter\bycells2.ui")[0]

class MainWindow(QtWidgets.QMainWindow, form_class):
    def __init__(self, parent=None):
        QtWidgets.QMainWindow.__init__(self, parent)
        self.setupUi(self)
        self.cellpoints = np.array([])
        self.FindCells.clicked.connect(self.Id_cells)
        self.AddClassified.clicked.connect(self.create_csv)
        self.imageviewbutton.clicked.connect(self.openMainFig)
        self.numLayers.valueChanged.connect(self.redrawLayers)
        self.maxSigSpin.valueChanged.connect(self.Id_cells)
        self.minSigSpin.valueChanged.connect(self.Id_cells)
        self.log_overlap.valueChanged.connect(self.Id_cells)
        self.thresholdSpin.valueChanged.connect(self.Id_cells)
        self.cropsize = 25
        self.fig = Figure()
        self.THEimage = np.array([])
        self.BLUEimage = 0
        self.BLUEblobs = np.array([])
        self.REDimage = 0
        self.GREENimage = 0
        self.THEblobs = np.array([])
        self.table.setColumnCount(6)
        self.layout.addWidget(self.table, 1, 0)
        self.table.setHorizontalHeaderLabels(['Layer', 'Fluorescent cell count', 'Area', 'Density', 'Nuclei count', 'Fluorescent fraction' ])
        for num, layer in enumerate( [str(x+1) for x in range(int(self.numLayers.text()))] + ['Total selected reg', 'Total image']):
            self.table.insertRow(num)
            self.table.setItem(num , 0, QtWidgets.QTableWidgetItem(layer))
            self.table.setItem(num , 1, QtWidgets.QTableWidgetItem("0"))
            self.table.setItem(num , 2, QtWidgets.QTableWidgetItem("0"))
            self.table.setItem(num , 3, QtWidgets.QTableWidgetItem("0"))
            self.table.setItem(num , 4, QtWidgets.QTableWidgetItem("0"))
            self.table.setItem(num , 5, QtWidgets.QTableWidgetItem("0"))

        self.directory = 'singleCells/'
        self.guidePoints = {'TR': 0, 'TL' : 0, 'BL' : 0, 'BR': 0}
        self.innergridRight = [(self.guidePoints['TR']*i+ self.guidePoints['BR']*(int(self.numLayers.text())-i))/int(self.numLayers.text()) for i in range(1,int(self.numLayers.text()) +1)]
        self.innergridLeft = [(self.guidePoints['TL']*i+ self.guidePoints['BL']*(int(self.numLayers.text())-i))/int(self.numLayers.text()) for i in range(1,int(self.numLayers.text()) +1)]
        self.polygonList = []
        self.bigpoligon = 0
        self.figname = 0
        self.imgPolygon =0
        #self.saveDir.setText('singleCells/')

    def openDIRwindow(self):
        dirwindow = allDirectoriesWindow(self)
        dirwindow.exec_()

    def removeCell(self, cellnumber):
        self.THEblobs[cellnumber:-1] = self.THEblobs[cellnumber+1:]
        self.THEblobs = self.THEblobs[:-1]
        self.ImgAddPatches()


    def chooseDirectory(self):
        directory = QtWidgets.QFileDialog.getExistingDirectory(self)
        self.saveDir.setText(str(directory) + '/')
        self.DatabaseSize.setText(str( len(glob.glob(str(self.saveDir.text())+ '*.png') ) ) )


    def openMainFig(self):
        if self.THEimage.any() == True:
            self.rmmpl()
            self.THEimage = np.array([])
            self.BLUEimage = 0
            while self.table.rowCount() < int(self.numLayers.text())+2: self.table.insertRow(0)
            while self.table.rowCount() > int(self.numLayers.text())+2: self.table.removeRow(0)
            for num, layer in enumerate([str(x+1) for x in range(int(self.numLayers.text()))] + ['Total selected reg', 'Total image']):
                self.table.setItem(num , 0, QtWidgets.QTableWidgetItem(layer))
                self.table.setItem(num , 1, QtWidgets.QTableWidgetItem("0"))
                self.table.setItem(num , 2, QtWidgets.QTableWidgetItem("0"))
                self.table.setItem(num , 3, QtWidgets.QTableWidgetItem("0"))
                self.table.setItem(num , 4, QtWidgets.QTableWidgetItem("0"))
                self.table.setItem(num , 5, QtWidgets.QTableWidgetItem("0"))
            self.directory = 'singleCells/'
            self.guidePoints = {'TR': 0, 'TL' : 0, 'BL' : 0, 'BR': 0}
            self.innergridRight = [(self.guidePoints['TR']*i+ self.guidePoints['BR']*(int(self.numLayers.text())-i))/int(self.numLayers.text()) for i in range(1,int(self.numLayers.text()) +1)]
            self.innergridLeft = [(self.guidePoints['TL']*i+ self.guidePoints['BL']*(int(self.numLayers.text())-i))/int(self.numLayers.text()) for i in range(1,int(self.numLayers.text()) +1)]
            self.polygonList = []
            self.bigpoligon = 0
            self.nMarkedCells.setText(str(0))
            self.THEblobs = np.array([])

        name = QtWidgets.QFileDialog.getOpenFileName(self, 'Single File', '~/Desktop/', "Image files (*.jpg *.png *.tif)")
        self.figname = str(name[0])
        image = imageio.imread(self.figname)
        #self.saveNames.setText(str(name).split("/")[-1][:-4] + 'i')
        self.THEimage = image
        self.imgPolygon = Polygon([[0,0],[0,image.shape[1]],[image.shape[0],image.shape[1]],[image.shape[0],0]]  )
        self.BLUEimage = image[:,:,2]
        #self.BLUEblobs = blob_log(self.BLUEimage[self.cropsize:-self.cropsize,self.cropsize:-self.cropsize],  max_sigma=int(self.maxSigSpin.text()), num_sigma=10, min_sigma = int(self.minSigSpin.text()),overlap = float(self.log_overlap.text()) ,threshold=float(self.thresholdSpin.text()))
        self.REDimage = image[:,:,0]
        self.GREENimage = image[:,:,1]
        baseimage = self.fig.add_subplot(111)
        #baseimage.axis('off', frameon=False)
        #baseimage.grid(False)
        #baseimage.imshow(image)
        #axis('off')
        #subplots_adjust(left=0, bottom=0, right=1, top=1, wspace=0, hspace=0)

        self.fig, ax = subplots(1, 1)
        ax.imshow(self.THEimage)
        ax.axis('off')
        subplots_adjust(left=0, bottom=0, right=1, top=1, wspace=0, hspace=0)

        self.canvas = FigureCanvas(self.fig)
        self.mplvl.addWidget(self.canvas)
        self.canvas.draw()
        self.toolbar = NavigationToolbar(self.canvas, self.widget, coordinates=True)
        self.mplvl.addWidget(self.toolbar)
        cid = self.fig.canvas.mpl_connect('button_press_event', self.onclick)

    def onclick(self, event):
        print('button=%d, x=%d, y=%d, xdata=%f, ydata=%f' %(event.button, event.x, event.y, event.xdata, event.ydata))
        if event.button == 3:
            if str(self.rClicktype.currentText()) == 'Add cell':
                squaresize = self.cropsize
                #print(len(self.THEblobs))
                self.THEblobs =np.array(self.THEblobs.tolist() + [[int(event.ydata), int(event.xdata), self.cropsize]])
                #print(len(self.THEblobs))
                #self.table.setHorizontalHeaderLabels(['index', 'auto class', 'manual class'])
                #rowPosition = self.table.rowCount()
                #self.table.insertRow(rowPosition)

                self.nMarkedCells.setText(str(int(self.nMarkedCells.text()) + 1))
                self.ImgAddPatches()
            if str(self.rClicktype.currentText()) == 'Add 1st box corner':
                self.guidePoints['TR'] = [int(event.ydata),int(event.xdata)]
                self.rClicktype.setCurrentIndex =='Add 2nd box corner'

                if 0 not in self.guidePoints.values():
                   self.polygonList = []
                   self.innergridRight = [(array(self.guidePoints['TR'])*i+ array(self.guidePoints['BR'])*(int(self.numLayers.text())-i))/int(self.numLayers.text()) for i in range(0,int(self.numLayers.text()) +1)]
                   self.innergridLeft = [(array(self.guidePoints['TL'])*i+ array(self.guidePoints['BL'])*(int(self.numLayers.text())-i))/int(self.numLayers.text()) for i in range(0,int(self.numLayers.text()) +1)]
                   #print(self.innergridLeft, self.innergridRight)
                   self.bigpoligon = Polygon([self.guidePoints['TR'], self.guidePoints['TL'],self.guidePoints['BL'],self.guidePoints['BR']])
                   for i in range(len(self.innergridLeft)-1):
                       self.polygonList += [Polygon([self.innergridRight[i], self.innergridLeft[i],self.innergridLeft[i+1], self.innergridRight[i+1]])]
                self.ImgAddPatches()

            if str(self.rClicktype.currentText()) == 'Add 2nd box corner':
                self.guidePoints['TL'] = [int(event.ydata),int(event.xdata)]
                self.rClicktype.setCurrentIndex =='Add 3rd box corner'

                if 0 not in self.guidePoints.values():
                   self.polygonList = []
                   self.innergridRight = [(array(self.guidePoints['TR'])*i+ array(self.guidePoints['BR'])*(int(self.numLayers.text())-i))/int(self.numLayers.text()) for i in range(0,int(self.numLayers.text()) +1)]
                   self.innergridLeft = [(array(self.guidePoints['TL'])*i+ array(self.guidePoints['BL'])*(int(self.numLayers.text())-i))/int(self.numLayers.text()) for i in range(0,int(self.numLayers.text()) +1)]
                   #print(self.innergridLeft, self.innergridRight)
                   self.bigpoligon = Polygon([self.guidePoints['TR'], self.guidePoints['TL'],self.guidePoints['BL'],self.guidePoints['BR']])
                   for i in range(len(self.innergridLeft)-1):
                       self.polygonList += [Polygon([self.innergridRight[i], self.innergridLeft[i],self.innergridLeft[i+1], self.innergridRight[i+1]])]
                self.ImgAddPatches()

            if str(self.rClicktype.currentText()) == 'Add 3rd box corner':
                self.guidePoints['BL'] = [int(event.ydata),int(event.xdata)]
                self.rClicktype.setCurrentIndex =='Add 4th box corner'

                if 0 not in self.guidePoints.values():
                   self.polygonList = []
                   self.innergridRight = [(array(self.guidePoints['TR'])*i+ array(self.guidePoints['BR'])*(int(self.numLayers.text())-i))/int(self.numLayers.text()) for i in range(0,int(self.numLayers.text()) +1)]
                   self.innergridLeft = [(array(self.guidePoints['TL'])*i+ array(self.guidePoints['BL'])*(int(self.numLayers.text())-i))/int(self.numLayers.text()) for i in range(0,int(self.numLayers.text()) +1)]
                   #print(self.innergridLeft, self.innergridRight)
                   self.bigpoligon = Polygon([self.guidePoints['TR'], self.guidePoints['TL'],self.guidePoints['BL'],self.guidePoints['BR']])
                   for i in range(len(self.innergridLeft)-1):
                       self.polygonList += [Polygon([self.innergridRight[i], self.innergridLeft[i],self.innergridLeft[i+1], self.innergridRight[i+1]])]
                self.ImgAddPatches()

            if str(self.rClicktype.currentText()) == 'Add 4th box corner':
                self.guidePoints['BR'] = [int(event.ydata),int(event.xdata)]
                if 0 not in self.guidePoints.values():
                   self.polygonList = []
                   self.innergridRight = [(array(self.guidePoints['TR'])*i+ array(self.guidePoints['BR'])*(int(self.numLayers.text())-i))/int(self.numLayers.text()) for i in range(0,int(self.numLayers.text()) +1)]
                   self.innergridLeft = [(array(self.guidePoints['TL'])*i+ array(self.guidePoints['BL'])*(int(self.numLayers.text())-i))/int(self.numLayers.text()) for i in range(0,int(self.numLayers.text()) +1)]
                   #print(self.innergridLeft, self.innergridRight)
                   self.bigpoligon = Polygon([self.guidePoints['TR'], self.guidePoints['TL'],self.guidePoints['BL'],self.guidePoints['BR']])
                   #print(self.bigpoligon)
                   for i in range(len(self.innergridLeft)-1):
                       self.polygonList += [Polygon([self.innergridRight[i], self.innergridLeft[i],self.innergridLeft[i+1], self.innergridRight[i+1]])]
                self.ImgAddPatches()
            if str(self.rClicktype.currentText()) == 'Remove cell':
                dist = np.sum((self.THEblobs[:,0:2]-[event.ydata,event.xdata])**2,1)
                if min(dist) < 800:
                    line = dist.tolist().index(min(dist))
                    #print(line)
                    self.removeCell(line)
                    self.nMarkedCells.setText(str(int(self.nMarkedCells.text()) - 1))
                #self.ImgAddPatches()


        elif event.button == 2:
            #print(self.THEblobs[:,0:2])
            dist = np.sum((self.THEblobs[:,0:2]-[event.ydata,event.xdata])**2,1)
            if min(dist) < 800:
                line = dist.tolist().index(min(dist))
                #print(line)
                self.removeCell(line)
                self.nMarkedCells.setText(str(int(self.nMarkedCells.text()) - 1))
            #self.ImgAddPatches()


    def redrawLayers(self):
        if 0 not in self.guidePoints.values():
           self.polygonList = []
           self.innergridRight = [(array(self.guidePoints['TR'])*i+ array(self.guidePoints['BR'])*(int(self.numLayers.text())-i))/int(self.numLayers.text()) for i in range(0,int(self.numLayers.text()) +1)]
           self.innergridLeft = [(array(self.guidePoints['TL'])*i+ array(self.guidePoints['BL'])*(int(self.numLayers.text())-i))/int(self.numLayers.text()) for i in range(0,int(self.numLayers.text()) +1)]
           #print(self.innergridLeft, self.innergridRight)
           self.bigpoligon = Polygon([self.guidePoints['TR'], self.guidePoints['TL'],self.guidePoints['BL'],self.guidePoints['BR']])
           #print(self.bigpoligon)
           for i in range(len(self.innergridLeft)-1):
               self.polygonList += [Polygon([self.innergridRight[i], self.innergridLeft[i],self.innergridLeft[i+1], self.innergridRight[i+1]])]
        self.ImgAddPatches()


    def changeFIGURE(self, newFIG):
        self.rmmpl()
        self.canvas = FigureCanvas(newFIG)
        self.mplvl.addWidget(self.canvas)
        self.canvas.draw()
        self.toolbar = NavigationToolbar(self.canvas, self.widget, coordinates=True)
        self.mplvl.addWidget(self.toolbar)
        cid = self.fig.canvas.mpl_connect('button_press_event', self.onclick)


    def rmmpl(self,):
        self.mplvl.removeWidget(self.canvas)
        self.canvas.close()
        self.mplvl.removeWidget(self.toolbar)
        self.toolbar.close()

    def Id_cells(self):
        if type(self.BLUEimage) == type(0): return
        while self.table.rowCount() < int(self.numLayers.text())+2: self.table.insertRow(0)
        while self.table.rowCount() > int(self.numLayers.text())+2: self.table.removeRow(0)
        for num, layer in enumerate( [str(x+1) for x in range(int(self.numLayers.text()))] + ['Total selected reg', 'Total image']):
            self.table.setItem(num , 0, QtWidgets.QTableWidgetItem(layer))
            self.table.setItem(num , 1, QtWidgets.QTableWidgetItem("0"))
            self.table.setItem(num , 2, QtWidgets.QTableWidgetItem("0"))
            self.table.setItem(num , 3, QtWidgets.QTableWidgetItem("0"))
            self.table.setItem(num , 4, QtWidgets.QTableWidgetItem("0"))
            self.table.setItem(num , 5, QtWidgets.QTableWidgetItem("0"))

        squaresize = self.cropsize
        image_gray = self.BLUEimage

        self.BLUEblobs = blob_log(self.BLUEimage,  max_sigma=int(self.maxSigSpin.text()), num_sigma=10, min_sigma = int(self.minSigSpin.text()),overlap = float(self.log_overlap.text()) ,threshold=float(self.thresholdSpin.text()), exclude_border = squaresize)
        self.table.setItem(int(self.numLayers.text()) +1 , 4, QtWidgets.QTableWidgetItem(str(len(self.BLUEblobs))))
        if str(self.fMarker.currentText())  == 'RFP':
            blobs = blob_log(self.REDimage,  max_sigma=int(self.maxSigSpin.text()), num_sigma=10, min_sigma = int(self.minSigSpin.text()),overlap = float(self.log_overlap.text()) ,threshold=float(self.thresholdSpin.text()), exclude_border = squaresize)
            self.table.setItem(int(self.numLayers.text()) +1 , 4, QtWidgets.QTableWidgetItem(str(len(self.BLUEblobs))))
        if str(self.fMarker.currentText())  == 'GFP':
            blobs = blob_log(self.GREENimage,  max_sigma=int(self.maxSigSpin.text()), num_sigma=10, min_sigma = int(self.minSigSpin.text()),overlap = float(self.log_overlap.text()) ,threshold=float(self.thresholdSpin.text()), exclude_border = squaresize)
            self.table.setItem(int(self.numLayers.text()) +1 , 4, QtWidgets.QTableWidgetItem(str(len(self.BLUEblobs))))
        if str(self.fMarker.currentText())  == 'GFP or RFP':
            blobs = blob_log(self.REDimage + self.GREENimage,  max_sigma=int(self.maxSigSpin.text()), num_sigma=10, min_sigma = int(self.minSigSpin.text()),overlap = float(self.log_overlap.text()) ,threshold=float(self.thresholdSpin.text()), exclude_border = squaresize)
            self.table.setItem(int(self.numLayers.text()) +1 , 4, QtWidgets.QTableWidgetItem(str(len(self.BLUEblobs))))
        #blobsDAPI = blob_log(self.BLUEimage[squaresize:-squaresize,squaresize:-squaresize],  max_sigma=10, num_sigma=10, min_sigma = 3, threshold=.1)
        self.THEblobs = blobs
        self.nMarkedCells.setText(str(len(blobs)))
        self.table.setItem(int(self.numLayers.text()) +1 , 1, QtWidgets.QTableWidgetItem(str(len(blobs))))
        #self.table.setItem(9 , 2, QtWidgets.QTableWidgetItem(str(len(blobsDAPI))))
        if float(self.table.item(int(self.numLayers.text()) +1,2).text()) != 0:
            self.table.setItem(int(self.numLayers.text()) +1 , 3, QtWidgets.QTableWidgetItem(str(float(self.table.item(int(self.numLayers.text()) +1,1).text())/float(self.table.item(int(self.numLayers.text()) +1,2).text()))))
        self.ImgAddPatches()

    def ImgAddPatches(self):
        colors = ['w', 'r', 'g', 'y', 'w', 'r', 'g', 'y', 'orange', 'w', 'r'] *100
        squaresize = self.cropsize
        close(self.fig)
        self.fig, ax = subplots(1, 1)
        ax.imshow(self.THEimage)
        ax.axis('off')
        subplots_adjust(left=0, bottom=0, right=1, top=1, wspace=0, hspace=0)

        while self.table.rowCount() < int(self.numLayers.text())+2: self.table.insertRow(0)
        while self.table.rowCount() > int(self.numLayers.text())+2: self.table.removeRow(0)
        for num, layer in enumerate( [str(x+1) for x in range(int(self.numLayers.text()))] + ['Total selected reg', 'Total image']):
            self.table.setItem(num , 0, QtWidgets.QTableWidgetItem(layer))
            self.table.setItem(num , 1, QtWidgets.QTableWidgetItem("0"))
            self.table.setItem(num , 2, QtWidgets.QTableWidgetItem("0"))
            self.table.setItem(num , 3, QtWidgets.QTableWidgetItem("0"))
            self.table.setItem(num , 4, QtWidgets.QTableWidgetItem("0"))
            self.table.setItem(num , 5, QtWidgets.QTableWidgetItem("0"))

        self.table.setItem(int(self.numLayers.text())+1 , 1, QtWidgets.QTableWidgetItem(str(len(self.THEblobs))))
        self.table.setItem(int(self.numLayers.text()) +1 , 4, QtWidgets.QTableWidgetItem(str(len(self.BLUEblobs))))
        if float(self.table.item(int(self.numLayers.text()) +1,4).text()) > 0:
            self.table.setItem(int(self.numLayers.text()) +1 , 5, QtWidgets.QTableWidgetItem(str(float(self.table.item(int(self.numLayers.text()) +1,1).text())/float(self.table.item(int(self.numLayers.text()) +1,4).text()))[:10]))

        if 0 not in self.guidePoints.values():
            ctr = 0
            polygonListCount = array([0 for i in self.polygonList])
            #print('pollistcount before:'+str(polygonListCount))
            for number, blob in enumerate(self.THEblobs):
                y, x, r = blob
                blobPoint = Point(y,x)
                if self.bigpoligon.contains(blobPoint):
                    ctr+= 1
                    whichpolygon = [1  if x.contains(blobPoint) else 0  for x in self.polygonList]
                    polygonListCount += array(whichpolygon)
                    #print('pollistcount:'+str(polygonListCount))
                    #c = Rectangle((x + int(squaresize/2), y + int(squaresize/2)),squaresize,squaresize, color=colors[whichpolygon.index(1)], linewidth=.5, alpha = 0.3)
                    c = Circle((x,y), r+10 if r+10<squaresize else squaresize, color=colors[whichpolygon.index(1)], linewidth=.5, alpha = 0.3)
                    ax.add_patch(c)
                    ax.text(x,y, polygonListCount[whichpolygon.index(1)], color = 'white', fontsize = 10)
            self.nMarkedCells.setText(str(ctr) )
            self.table.setItem(int(self.numLayers.text()) +1 , 2, QtWidgets.QTableWidgetItem(str(self.imgPolygon.area/self.bigpoligon.area)[:4]))
            self.table.setItem( int(self.numLayers.text()), 2, QtWidgets.QTableWidgetItem(str(int(self.bigpoligon.area/self.bigpoligon.area))))
            self.table.setItem(int(self.numLayers.text()) , 1, QtWidgets.QTableWidgetItem(str(ctr)))

            self.table.setItem(int(self.numLayers.text()) , 3, QtWidgets.QTableWidgetItem(str(ctr)))
            self.table.setItem(int(self.numLayers.text()) +1 , 3, QtWidgets.QTableWidgetItem(str(float(self.table.item(int(self.numLayers.text()) +1,1).text())/float(self.table.item(int(self.numLayers.text()) +1,2).text()))[:6]))

            for n, pol in enumerate(self.polygonList):
                self.table.setItem(n, 2, QtWidgets.QTableWidgetItem(str(pol.area/self.bigpoligon.area)[:4]))
                self.table.setItem(n, 3, QtWidgets.QTableWidgetItem(str(polygonListCount[n]/(pol.area/self.bigpoligon.area))[:6]))
                self.table.setItem(n, 1, QtWidgets.QTableWidgetItem(str(polygonListCount[n])))

            #### add blue cells to dapi count
            ctrDAPI = 0
            polygonListCountDAPI = array([0 for i in self.polygonList])
            for number, blob in enumerate(self.BLUEblobs):
                y, x, r = blob
                blobPoint = Point(y,x)
                if self.bigpoligon.contains(blobPoint):
                    ctrDAPI+= 1
                    whichpolygonDAPI = [1  if x.contains(blobPoint) else 0  for x in self.polygonList]
                    polygonListCountDAPI += array(whichpolygonDAPI)

            self.table.setItem(int(self.numLayers.text()) , 4, QtWidgets.QTableWidgetItem(str(ctrDAPI)))
            if float(self.table.item(int(self.numLayers.text()),4).text())>0: self.table.setItem(int(self.numLayers.text()) , 5, QtWidgets.QTableWidgetItem(str(float(self.table.item(int(self.numLayers.text()),1).text())/ctrDAPI)))

            for n, pol in enumerate(self.polygonList):
                self.table.setItem(n, 5, QtWidgets.QTableWidgetItem(str(polygonListCount[n]/polygonListCountDAPI[n])[:6]))
                self.table.setItem(n, 4, QtWidgets.QTableWidgetItem(str(polygonListCountDAPI[n])))


        if 0 in self.guidePoints.values():
            for number, blob in enumerate(self.THEblobs):
                y, x, r = blob
                #c = Rectangle((x + int(squaresize/2), y + int(squaresize/2)),squaresize,squaresize, color='gray', linewidth=.5, alpha = 0.3)
                c = Circle((x,y), r+10 if r+10<squaresize else squaresize, color='gray', linewidth=.5, alpha = 0.3)
                ax.add_patch(c)
                ax.text(x,y, str(number), color = 'white', fontsize = 6)
        for number, key in enumerate(self.guidePoints):
            if self.guidePoints[key] != 0:
                ax.add_patch(Circle(self.guidePoints[key][::-1], int(self.numLayers.text()), color='w', linewidth=2, fill=True))

        if self.guidePoints['TR'] != 0 and self.guidePoints['TL'] != 0: ax.plot([self.guidePoints['TR'][1],self.guidePoints['TL'][1]]
                                                                                , [self.guidePoints['TR'][0],self.guidePoints['TL'][0]], '-', color='w', linewidth=2)
        if self.guidePoints['TL'] != 0 and self.guidePoints['BL'] != 0: ax.plot([self.guidePoints['TL'][1],self.guidePoints['BL'][1]]
                                                                                , [self.guidePoints['TL'][0],self.guidePoints['BL'][0]], '-', color='w', linewidth=2)
        if self.guidePoints['BR'] != 0 and self.guidePoints['BL'] != 0: ax.plot([self.guidePoints['BR'][1],self.guidePoints['BL'][1]]
                                                                                , [self.guidePoints['BR'][0],self.guidePoints['BL'][0]], '-', color='w', linewidth=2)
        if self.guidePoints['TR'] != 0 and self.guidePoints['BR'] != 0: ax.plot([self.guidePoints['TR'][1],self.guidePoints['BR'][1]]
                                                                                , [self.guidePoints['TR'][0],self.guidePoints['BR'][0]], '-', color='w', linewidth=2)

        if 0 not in self.guidePoints.values():
            for i in range(len(self.innergridLeft)):
                ax.plot([self.innergridRight[i][1], self.innergridLeft[i][1]], [self.innergridRight[i][0], self.innergridLeft[i][0]], '-', color = 'w', linewidth = 1)
        ax.axis('off')
        subplots_adjust(left=0, bottom=0, right=1, top=1, wspace=0, hspace=0)
        for item in [self.fig, ax]:
            item.patch.set_visible(False)
        self.changeFIGURE(self.fig)


    def create_csv(self):
        layer  = np.array([str(self.table.item(i,0).text())  for i in range(self.table.rowCount() ) ])
        fcells  = np.array([str(self.table.item(i,1).text())  for i in range(self.table.rowCount() ) ])
        area  = np.array([str(self.table.item(i,2).text())  for i in range(self.table.rowCount() ) ])
        density  = np.array([str(self.table.item(i,3).text())  for i in range(self.table.rowCount() ) ])
        nucleiCount = np.array([str(self.table.item(i,4).text())  for i in range(self.table.rowCount() ) ])
        transfectedRatio = np.array([str(self.table.item(i,5).text())  for i in range(self.table.rowCount() ) ])
        classtable = DataFrame( np.transpose(np.vstack((layer, fcells,area, density, nucleiCount, transfectedRatio))))#, index=dates, columns=[nome , classe])
        print(classtable)
        saveclassification = classtable.to_csv(self.figname +'_count.csv',index=False,header=['layers','Fluorescent cells'
        , 'Area', 'Density', 'DAPI cell count', 'Transfection efficiency' ])


app = QtWidgets.QApplication(sys.argv)
myWindow = MainWindow()
myWindow.show()
app.exec_()
