# Supplementary material for: RapID Cell Counter: Semi-Automated and Mid-Throughput Estimation of Cell Density within Diverse Cortical Layers
Source: eNeuro. 2021 Nov 30;8(6):ENEURO.0185-21.2021. doi: 10.1523/ENEURO.0185-21.2021 (PMC8638678; doi:10.1523/ENEURO.0185-21.2021)
Supplement: Extended Data 1 — RapID executable files and code. The following files are included in the Extended Data, which can be found at https://github.com/sanchestm/RapID-cell-counter: mainQT5.py: executable file to run Qt5 version of the RapIDbycells2v2.ui: auxiliary file for the GUI elements of the RapIDLICENSE: RapID GNU general public license v3README.md: overview of files and installation guideexample_images: folder of immunofluorescence example images for GFP/RFP and OFPexperimental: folder of test versions of software for future updatesscreenshots: images for README.md fileRapID_HowTo.pdf: screenshot of github installation guide (also see README.md) Download Extended Data 1, ZIP file. [file enu-eN-OTM-0185-21-s10.zip › RapID-cell-counter-master/experimental/mainQT54pyinstaller.spec]

# -*- mode: python ; coding: utf-8 -*-


block_cipher = None


a = Analysis(['mainQT54pyinstaller.py'],
             pathex=['C:\\Users\\thiag\\Documents\\GitHub\\RapID-cell-counter'],
             binaries=[],
             datas=[],
             hiddenimports=[],
             hookspath=[],
             runtime_hooks=[],
             excludes=[],
             win_no_prefer_redirects=False,
             win_private_assemblies=False,
             cipher=block_cipher,
             noarchive=False)
pyz = PYZ(a.pure, a.zipped_data,
             cipher=block_cipher)
exe = EXE(pyz,
          a.scripts,
          a.binaries,
          a.zipfiles,
          a.datas,
          [],
          name='mainQT54pyinstaller',
          debug=False,
          bootloader_ignore_signals=False,
          strip=False,
          upx=True,
          upx_exclude=[],
          runtime_tmpdir=None,
          console=True )
