# Supplementary material for: RapID Cell Counter: Semi-Automated and Mid-Throughput Estimation of Cell Density within Diverse Cortical Layers
Source: eNeuro. 2021 Nov 30;8(6):ENEURO.0185-21.2021. doi: 10.1523/ENEURO.0185-21.2021 (PMC8638678; doi:10.1523/ENEURO.0185-21.2021)
Supplement: Extended Data 1 — RapID executable files and code. The following files are included in the Extended Data, which can be found at https://github.com/sanchestm/RapID-cell-counter: mainQT5.py: executable file to run Qt5 version of the RapIDbycells2v2.ui: auxiliary file for the GUI elements of the RapIDLICENSE: RapID GNU general public license v3README.md: overview of files and installation guideexample_images: folder of immunofluorescence example images for GFP/RFP and OFPexperimental: folder of test versions of software for future updatesscreenshots: images for README.md fileRapID_HowTo.pdf: screenshot of github installation guide (also see README.md) Download Extended Data 1, ZIP file. [file enu-eN-OTM-0185-21-s10.zip › RapID-cell-counter-master/experimental/Untitled.ipynb]

# %% [code]
import imageio
import matplotlib.pyplot as plt
import numpy as np
from skimage.color import separate_stains
from skimage.util import dtype, dtype_limits
from skimage.transform import rescale, resize, downscale_local_mean


# %% [code]
with open('16.07.03 E14-E18 IUE SRGAP2C 1-1.tif', 'rb') as file:
    metadata = file.readlines(5)

# %% [code]
fig = imageio.mimread('7383 Rbx2 Control 2-Extended Depth of Focus-13_cropped.jpg')

# %% [code]
figL = imageio.imread('7388 Rbx2 Mut 1-Extended Depth of Focus-15.tiff')

# %% [code]
if figL.shape[0] > 2000 or figL.shape[1] > 2000:
    if figL.shape[0] > figL.shape[1]: resize_factor = 2000/figL.shape[0]
    else:resize_factor = 2000/figL.shape[1]
    figL = resize(figL, (int(figL.shape[0] * resize_factor), int(figL.shape[1] * resize_factor)),anti_aliasing=True)*255

# %% [code]
figL.min()

# %% [code]
plt.imshow(figL)

# %% [code]
fig[:,:,2]

# %% [code]
plt.imshow(fig[:,:,0]+fig[:,:,1].astype(float))

# %% [code]
figure2 = fig[:,:,0]*fig[:,:,1].astype(float)
figure3 = 255*(figure2 - figure2.min())/ (figure2.max() - figure2.min())
plt.imshow(figure3.astype('uint8'))

# %% [code]
1e4

# %% [code]
plt.imshow(fig[:,:,0]+fig[:,:,1].astype(float))

# %% [code]
orange_color = np.array([80, 46, 0]) 
orange_color

# %% [code]
from skimage.feature import blob_dog, blob_log
from skimage.filters import median

# %% [code]
plt.imshow(median(fig)[:,:, 0])

# %% [code]
from skimage.color import (separate_stains, combine_stains,  hdx_from_rgb, rgb_from_hdx)

# %% [code]
hdx_from_rgb

# %% [code]
rgb = dtype.img_as_float(fig, force_copy=True) +2
#rgb = fig.astype(float)

reshaped_rgb = np.reshape(-np.log(rgb), (-1, 3))
stains = np.dot(reshaped_rgb, orange_color)
plt.imshow(np.reshape(stains, (rgb.shape[0], rgb.shape[1],1)))

# %% [code]
rgb.shape

# %% [code]
def extract_specific_color_from_image(figure2transform, color_rep_rgb):
    rgb_temp = dtype.img_as_float(figure2transform, force_copy=True) + 2
    reshaped_rgb = np.reshape(-np.log(rgb_temp), (-1, 3))
    single_stain = -np.dot(reshaped_rgb, color_rep_rgb)
    single_stain = 255*(single_stain - single_stain.min())/ (single_stain.max() - single_stain.min())
    return np.reshape(single_stain, (rgb_temp.shape[0], rgb_temp.shape[1]))

# %% [code]
plt.imshow(extract_specific_color_from_image(fig, orange_color/255))

# %% [code]
intermediary_fig = extract_specific_color_from_image(fig, orange_color/255)
intermediary_fig.min()

# %% [code]
plt.imshow(intermediary_fig)

# %% [code]
logs = blob_log(intermediary_fig, max_sigma=10, min_sigma =5, threshold=.05 ) 

# %% [code]
intermediary_fig

# %% [code]
logs.shape

# %% [markdown]
1. asda
    1. asd

# %% [code]
