# Supplementary material for: RapID Cell Counter: Semi-Automated and Mid-Throughput Estimation of Cell Density within Diverse Cortical Layers
Source: eNeuro. 2021 Nov 30;8(6):ENEURO.0185-21.2021. doi: 10.1523/ENEURO.0185-21.2021 (PMC8638678; doi:10.1523/ENEURO.0185-21.2021)
Supplement: Extended Data Figure 2-2 — Summary data of neuronal counts in wild-type mice using manual method and RapID program (Extended Data Table). Statistics, including median, median deviation, SD, and SEM for all counts were grouped by image, mouse, and assigned row and analyzed. Interrater and intrarater reliability tests of the variance components of each of the mixed effect models were assessed across each of the assigned rows. Subsequently, the interrater and intrarater reliability for RapID and Cell Counter for each of the assigned rows were compared by calculating 95% confidence intervals (using delta method) and are plotted in Extended Data Figure 2-3C. Download Figure 2-2, XLS file. [file enu-eN-OTM-0185-21-s04.xls]

## Sheet: Figure2-2.MedianDeviation_IRR
Figure 2-2. Summary data of neuronal counts in wild-type mice using manual method and RapID program
	FIJI Cell Counter					RapID Cell Counter
	Median	IRR (95% CI)*	Median Deviation	Std Dev	SEM*	Median	IRR (95% CI)*	Median Deviation	Std Dev	SEM*
Image	11.3445	-	2.29183	2.77219	0.604941	11.3208	-	1.14342	1.74185	0.380104
Mouse	11.9417	-	1.8654	2.29576	0.867715	11.3208	-	0.915063	1.43202	0.541252
Row	10.4703	-	6.73759	7.96161	2.81485	10.9083	-	3.56599	6.40669	2.26511
By row
8	2.43902	0.636 (0.578, 0.699)	2.43902	4.19032	0.5322	8	0.484 (0.431, 0.543)	3.82796	6.94606	0.8932
7	16.6667	0.616 (0.589, 0.645)	6.06061	8.9989	1.143	20.4545	0.634 (0.605, 0.664)	6.33117	8.80821	1.15
6	25	0.401 (0.36, 0.446)	5.55556	8.74284	1.119	22.2222	0.301 (0.258, 0.353)	4.09357	7.29534	0.951
5	19.0476	0.353 (0.296, 0.422)	4.20819	5.23088	0.6643	15.0685	0.394 (0.339, 0.457)	3.74339	5.7732	0.7705
4	12.2449	0.51 (0.461, 0.563)	4.26886	6.2005	0.7875	11.2903	0.65 (0.609, 0.694)	4.71138	6.30455	0.8214
3	8.69565	0.763 (0.735, 0.793)	3.6639	7.64922	0.9715	10.5263	0.75 (0.717, 0.784)	4.33855	6.20609	0.8021
2	7.14286	0.421 (0.363, 0.488)	3.57143	5.56551	0.7068	7.93651	0.38 (0.32, 0.452)	3.01848	4.49659	0.5855
1	3.19149	0.001 (0, Inf)	2.55564	3.31074	0.4205	3.75	0.176 (0.08, 0.387)	2.19059	3.30058	0.424
*IRR = Inter-rater reliability; CI = confidence intervals
*SEM = Standard Error of the Mean
