# Supplementary material for: RapID Cell Counter: Semi-Automated and Mid-Throughput Estimation of Cell Density within Diverse Cortical Layers
Source: eNeuro. 2021 Nov 30;8(6):ENEURO.0185-21.2021. doi: 10.1523/ENEURO.0185-21.2021 (PMC8638678; doi:10.1523/ENEURO.0185-21.2021)
Supplement: Extended Data Figure 2-4 — Random effects of the linear mixed models evaluated by maximum likelihood estimators, variance components, and ANOVA (Extended Data Table). Linear mixed models accounting for fixed and random effects (mouse, image, and user) inherent to the quantification process were tested in order to better determine true variability in count outcomes between the two methods, RapID and Cell Counter. Random effects of each model were evaluated by tests of maximum likelihood, SD of variance components, and ANOVA. Download Figure 2-4, XLS file. [file enu-eN-OTM-0185-21-s06.xls]

## Sheet: Figure2-4.MME_ANOVA
Figure 2-4. Random effects of the linear mixed models evaluated by maximum likelihood estimators, variance components, and ANOVA
Model	Details*	Maximum likelihood					Standard deviation of variance components				ANOVA
		AIC	BIC	logLikelihood	Deviance	DF.Residual	Image	Mouse	User	Residual	Chi-Square	DF	p-value
Null	count ~ method + (1 | mouse) + (1 | user) + (1 | image)	838.486	855.504	-413.243	826.486	120	1.931	6.696	1.638	5.605	-	-	-
Mouse	count ~ method + (method | mouse) + (1 | user) + (1 | image)	841.963	864.654	-412.982	852.963	118	1.955	6.4	1.65	5.554	0.5233	2	0.7693
Image	count ~ method + (1 | mouse) + (1 | user) + (method | image)	839.486	862.176	-411.743	823.486	118	3.33	6.822	1.69	5.295	3.001	2	0.223
User	count ~ method + (1 | mouse) + (method | user) + (1 | image)	842.483	865.173	-413.241	826.483	118	1.93062	6.69506	1.66306	5.60518	0.0039	2	0.9981
Full	count ~ method + (method | mouse) + (method | user) + (method | image)	847.03	881.065	-411.515	823.03	114	3.35746	6.29242	1.69238	5.29524	3.457	6	0.7497
RapID	count ~ (1 | mouse) + (1 | user) + (1 | image), subset = method == "rapid"	424.6	435.3	-207.3	414.6	58	1.5473	7.0929	1.4261	5.3279	-	-	-
CellCounter	count ~ (1 | mouse) + (1 | user) + (1 | image), subset = method == "cellcounter"	432.7	443.4	-211.3	422.7	58	3.5082	6.2193	1.8329	5.3306	-	-	-
*mixed effects in lme4 using R with count = # neurons/cells identified; method = CellCounter/RapID
